# Supplementary material for: Synthesis of Alumina Nanoparticles Using Plasma-Induced Microbubbles
Source: Micromachines (Basel). 2026 Apr 26;17(5):527. doi: 10.3390/mi17050527 (PMC13209001; doi:10.3390/mi17050527)
Supplement: Supplementary file 1 [file micromachines-17-00527-s001.zip]

Archive with 1 entries (1 files):
- micromachines-4244187-supplementary.pdf
